# Supplementary material for: Two new species of Raphia (Palmae/Arecaceae) from Cameroon and Gabon
Source: PhytoKeys. 2018 Nov 6;(111):17–30. doi: 10.3897/phytokeys.111.27175 (PMC6234225; doi:10.3897/phytokeys.111.27175)
Supplement: XML Treatment for Raphia gabonica [file phytokeys.111.27175-treatment1.xml]

<!DOCTYPE tp:taxon-treatment
  PUBLIC "-//TaxonX//DTD Taxonomic Treatment Publishing DTD v0 20100105//EN" "tax-treatment-NSO.dtd">
<tp:taxon-treatment xmlns:tp="http://www.plazi.org/taxpub"><tp:treatment-meta><kwd-group><label>Taxon classification</label><kwd><named-content xmlns:xlink="http://www.w3.org/1999/xlink" content-type="kingdom">Plantae</named-content></kwd><kwd><named-content xmlns:xlink="http://www.w3.org/1999/xlink" content-type="order">Arecales</named-content></kwd><kwd><named-content xmlns:xlink="http://www.w3.org/1999/xlink" content-type="family">Arecaceae</named-content></kwd></kwd-group><mixed-citation publication-type="journal"><person-group><name><surname>Kamga</surname><given-names>Suzanne Mogue</given-names></name><name><surname>Niangadouma</surname><given-names>Raoul</given-names></name><name><surname>Stauffer</surname><given-names>Fred W.</given-names></name><name><surname>Bonaventure Sonké</surname><given-names/></name><name><surname>Couvreur</surname><given-names>Thomas L.P.</given-names></name></person-group><article-title>Two new species of <italic><tp:taxon-name><tp:taxon-name-part taxon-name-part-type="genus" reg="Raphia">Raphia</tp:taxon-name-part></tp:taxon-name></italic> (<tp:taxon-name><tp:taxon-name-part taxon-name-part-type="family">Palmae</tp:taxon-name-part></tp:taxon-name>/<tp:taxon-name><tp:taxon-name-part taxon-name-part-type="family">Arecaceae</tp:taxon-name-part></tp:taxon-name>) from Cameroon and Gabon</article-title><source>PhytoKeys</source><day>6</day><month>11</month><year>2018</year><volume>2018</volume><issue>111</issue><fpage>17</fpage><lpage>30</lpage><pub-id pub-id-type="doi">10.3897/phytokeys.111.27175</pub-id></mixed-citation></tp:treatment-meta><tp:nomenclature><tp:taxon-name>
            <tp:taxon-name-part taxon-name-part-type="genus" reg="Raphia">Raphia</tp:taxon-name-part>
            <tp:taxon-name-part taxon-name-part-type="species" reg="gabonica">gabonica</tp:taxon-name-part>
            <object-id xmlns:xlink="http://www.w3.org/1999/xlink" content-type="ipni" xlink:type="simple">urn:lsid:ipni.org:names:60477348-2</object-id>
          </tp:taxon-name><tp:taxon-authority>Mogue, Sonké &amp; Couvreur</tp:taxon-authority><tp:taxon-status xmlns:xlink="http://www.w3.org/1999/xlink" xlink:type="simple">sp. nov.</tp:taxon-status><xref ref-type="fig" rid="F1">Figures 1</xref><xref ref-type="fig" rid="F2">, 2</xref></tp:nomenclature><tp:treatment-sec sec-type="material" id="SECID0ERKAC"><title>Type.</title><p>Gabon. Moyen Oogoué: 5 km from Alèmbé on national road in the direction to la Lope, <named-content xmlns:xlink="http://www.w3.org/1999/xlink" content-type="dwc:verbatimCoordinates" xlink:type="simple"><named-content content-type="geo-json" specific-use="{&#34;type&#34;:&#34;Point&#34;,&#34;coordinates&#34;:[11.008360,-0.079160]}" id="NCID0E1KAC" xlink:type="simple">0.07916S, 11.00836E</named-content></named-content>, 228 m a.s.l., 18 November 2015, <italic>Mogue K.S. 22</italic> (holotype: WAG; isotypes: LBV, YA).</p></tp:treatment-sec><tp:treatment-sec sec-type="diagnosis" id="SECID0EBLAC"><title>Diagnosis.</title><p><italic><tp:taxon-name><tp:taxon-name-part taxon-name-part-type="genus" reg="Raphia">Raphia</tp:taxon-name-part><tp:taxon-name-part taxon-name-part-type="species" reg="gabonica">gabonica</tp:taxon-name-part></tp:taxon-name></italic> closely resembles <italic><tp:taxon-name><tp:taxon-name-part taxon-name-part-type="genus" reg="Raphia">R.</tp:taxon-name-part><tp:taxon-name-part taxon-name-part-type="species" reg="gentiliana">gentiliana</tp:taxon-name-part></tp:taxon-name></italic> by its solitary stem with curly fibres and the shape of the partial inflorescences. <italic><tp:taxon-name><tp:taxon-name-part taxon-name-part-type="genus" reg="Raphia">Raphia</tp:taxon-name-part><tp:taxon-name-part taxon-name-part-type="species" reg="gabonica">gabonica</tp:taxon-name-part></tp:taxon-name></italic> differs from <italic><tp:taxon-name><tp:taxon-name-part taxon-name-part-type="genus" reg="Raphia">R.</tp:taxon-name-part><tp:taxon-name-part taxon-name-part-type="species" reg="gentiliana">gentiliana</tp:taxon-name-part></tp:taxon-name></italic> in being a mainly <italic>tierra firme</italic> species (vs. a swamp species), the shape of its fruits being globose, deltoid or ovoid (vs. ellipsoid) with 11 or 12 rows of scales (vs. 9–11) and a thick mesocarp measuring &gt;8 mm.</p></tp:treatment-sec><tp:treatment-sec sec-type="description" id="SECID0EVMAC"><title>Description.</title><p><bold><italic>Stem</italic></bold> 3–7 m tall, 20–30 cm in diameter, solitary; dead leaf sheaths persistent; trunk covered by fibres and old leaf sheaths; fibres formed through disintegration of leaf sheath margins ca. 1–2 mm in diameter, curly, dark brown to grey. <bold><italic>Leaves</italic></bold> 7 or 8, 8–13 m long in total, horizontal, then arching downwards towards the apex; <bold><italic>sheath</italic></bold> 80–140 cm long, 15–30 cm wide basally, channelled, smooth, margin fibrous, light brown with black and grey spots; <bold><italic>petiole</italic></bold> 1.7–4 m long, 7–10 cm in diameter basally, channelled, smooth, brown with dark and grey spots, green at younger stages; <bold><italic>rachis</italic></bold> 5–7 m long, channelled basally and keeled towards the apex, smooth, no spines on keel, light brown to brown, spotted black and grey; <bold><italic>pinnae</italic></bold> 170–195 per side, irregularly arranged in 4 planes, arching downwards towards the apex, extreme basal pinnae 55–70 cm long, 1.2–1.3 wide, filiform, middle pinnae 1.10–1.20 m long, 4.5–5 cm wide, linear, apical pinnae 9–23 cm long, 0.6–2.4 cm wide, linear, midrib prominent adaxially, brown spines along pinnae midrib and margins, older pinnae bearing spines more basally, younger ones throughout the pinnae, pinnae adaxial surface dark green, abaxial surface waxy green. Leaves next to inflorescence reduced with split sheaths. <bold><italic>Inflorescences</italic></bold> 5, pendulous, 1.2–1.8 m long, 9 – 10 cm (young) to 30–35 cm (mature) in diameter at base (including rachillae); light brown to brown; <bold><italic>prophyll</italic></bold> tubular, bearing 2 keels merging to form a pointed beak; <bold><italic>peduncle</italic></bold> 20–25 cm long, 7–8 cm in diameter, dorsi-ventrally compressed, smooth dark brown abaxially; <bold><italic>penduncular bracts</italic></bold> 8–20, tubular with triangular apices, smooth, dark brown abaxially; <bold><italic>rachis</italic></bold> 1.40–1.60 m long, bearing numerous bracts rarely empty, 50–70 first order rachillae, moniliform in shape, circular, alternating in 2 rows on each side of the rachis, smooth, <bold><italic>prophyllar bract</italic></bold> at the base of first order rachillae, tubular, bearing 2 keels at the side, smooth; <bold><italic>basal first order rachillae</italic></bold> 30–40 m long, 1.5–2 cm in diameter excluding rachillae, 25–30 cm including second order rachillae, bud flattened; prophyllar bract at the base bearing 2 keels on both sides, other bracts bearing flowers, rarely empty; second order rachillae ca. 38 per side, basal second order rachillae 15–19 cm long, 0.3–0.5 cm in diameter, middle second order rachillae 9–12 cm long, 0.4–0.5 cm in diameter, apical second order rachillae 2.5–5 cm long, 0.3–0.4 cm in diameter, circular, alternating in 2 rows on each side of first order rachillae, bud 1.5–1.7 cm long, flattened, smooth; <bold><italic>middle first order rachillae</italic></bold> 27–30 cm long, 1.5–2 cm in diameter excluding rachillae, 20–22 cm including second order rachillae, bud flattened; prophyllar bract at the base bearing 2 keels on both sides, other bracts bearing flowers, rarely empty; second order rachillae ca. 33 per side, basal second order rachillae 14–15 cm long, ca. 0.5 cm in diameter, middle second order rachillae 8.5–9 cm long, ca. 0.5 cm in diameter, apical second order rachillae 2.5–3 cm long, ca. 0.5 cm in diameter, circular, alternating in 2 rows on each side of first order rachillae, bud flattened, smooth; <bold><italic>apical first order rachillae</italic></bold>: 17–20 cm long, 1–1.5 cm in diameter excluding rachillae, 7–10 cm including second order rachillae, bud flattened; prophyllar bract at the base bearing 2 keels on both sides, other bracts bearing flowers rarely empty; second order rachillae 20 per side, basal second order rachillae 4–7 cm long, 0.2–0.3 cm in diameter, middle second order rachillae 4–5 cm long, 0.2–0.3 cm in diameter, apical second order rachillae 2.5–3.5 cm long, 0.2–0.3 cm in diameter, circular, alternating in 2 rows on each side of first order rachillae, bud flattened, smooth, light brown. <bold><italic>Flowers</italic></bold>: only very old or very young flowers observed, solitary, exerted, arranged in one row (sometimes two) on each side of second order rachillae, staminate flowers distal, pistillate flowers basal, stamens 6. <bold><italic>Fruit</italic></bold>: ca. 4 cm long, 3.5 cm in diameter, beak 0.5 cm; globose, deltoid or ovoid; scales arranged in 11 or 12 rows, shallowly furrowed, dark green to brown when young, turning orange-red at maturity; mesocarp ca. 0.8 cm thick, yellow; seeds 1–3, circular covered in a white coating.</p><fig id="F1" position="float" orientation="portrait"><label>Figure 1.</label><caption><p><italic><tp:taxon-name><tp:taxon-name-part taxon-name-part-type="genus" reg="Raphia">Raphia</tp:taxon-name-part><tp:taxon-name-part taxon-name-part-type="species" reg="gabonica">gabonica</tp:taxon-name-part></tp:taxon-name></italic>, illustrations. <bold>A</bold> Habit (bar = 1 m) <bold>B</bold> Details of trunk - notice curly fibres <bold>C</bold> Detail of full inflorescence <bold>D</bold> Detail of base of inflorescence <bold>E</bold> Penduncular bracts <bold>F</bold> Partial inflorescence with old flowers <bold>G</bold> Detail of basal part of rachillae with old female flower <bold>H</bold> Detail of apical part of rachillae with old male flowers (Scale bar: 1 cm) <bold>I</bold> Partial inflorescence with fruits <bold>J</bold> Fruit <bold>K</bold> Longitudinal section of fruit. Drawings based on <bold>A</bold> from Mogue 22 <bold>B–J</bold> Mogue 23. Drawings by Hans de Vries.</p></caption><graphic xmlns:xlink="http://www.w3.org/1999/xlink" xlink:href="phytokeys-111-017-g001.jpg" position="float" orientation="portrait" xlink:type="simple" id="oo_240927.jpg"/></fig><fig id="F2" position="float" orientation="portrait"><label>Figure 2.</label><caption><p><italic><tp:taxon-name><tp:taxon-name-part taxon-name-part-type="genus" reg="Raphia">Raphia</tp:taxon-name-part><tp:taxon-name-part taxon-name-part-type="species" reg="gabonica">gabonica</tp:taxon-name-part></tp:taxon-name></italic> in natural habitat (Alèmbé, Gabon). Notice dry land habitat, not growing in colonies, single stem with curly fibres and long pendulous inflorescences. Photo: Thomas L.P. Couvreur.</p></caption><graphic xmlns:xlink="http://www.w3.org/1999/xlink" xlink:href="phytokeys-111-017-g002.jpg" position="float" orientation="portrait" xlink:type="simple" id="oo_240928.jpg"/></fig></tp:treatment-sec><tp:treatment-sec sec-type="ecology" id="SECID0E2AAE"><title>Ecology.</title><p><italic><tp:taxon-name><tp:taxon-name-part taxon-name-part-type="genus" reg="Raphia">Raphia</tp:taxon-name-part><tp:taxon-name-part taxon-name-part-type="species" reg="gabonica">gabonica</tp:taxon-name-part></tp:taxon-name></italic> occurs in lowland rain forests, growing on hill sides on <italic>tierra firme</italic> and also near streams. Seen occurring together with <italic><tp:taxon-name><tp:taxon-name-part taxon-name-part-type="genus" reg="Sclerosperma">Sclerosperma</tp:taxon-name-part><tp:taxon-name-part taxon-name-part-type="species" reg="mannii">mannii</tp:taxon-name-part></tp:taxon-name></italic> H.Wendl. and <italic><tp:taxon-name><tp:taxon-name-part taxon-name-part-type="genus" reg="Elaeis">Elaeis</tp:taxon-name-part><tp:taxon-name-part taxon-name-part-type="species" reg="guineensis">guineensis</tp:taxon-name-part></tp:taxon-name></italic> A.Chev.</p></tp:treatment-sec><tp:treatment-sec sec-type="distribution" id="SECID0EECAE"><title>Distribution.</title><p>Lower Guinea subcentre of endemism (<xref ref-type="bibr" rid="B16">White 1979</xref>). <italic><tp:taxon-name><tp:taxon-name-part taxon-name-part-type="genus" reg="Raphia">Raphia</tp:taxon-name-part><tp:taxon-name-part taxon-name-part-type="species" reg="gabonica">gabonica</tp:taxon-name-part></tp:taxon-name></italic> is restricted to the northern part of the Ngounié region in Gabon occurring in very small populations in forests. Altitude 76–228 m (Fig. <xref ref-type="fig" rid="F3">3</xref>).</p><fig id="F3" position="float" orientation="portrait"><label>Figure 3.</label><caption><p>Distribution of <italic><tp:taxon-name><tp:taxon-name-part taxon-name-part-type="genus" reg="Raphia">Raphia</tp:taxon-name-part><tp:taxon-name-part taxon-name-part-type="species" reg="gabonica">gabonica</tp:taxon-name-part></tp:taxon-name></italic> and <italic><tp:taxon-name><tp:taxon-name-part taxon-name-part-type="genus" reg="Raphia">R.</tp:taxon-name-part><tp:taxon-name-part taxon-name-part-type="species" reg="zamiana">zamiana</tp:taxon-name-part></tp:taxon-name></italic>.</p></caption><graphic xmlns:xlink="http://www.w3.org/1999/xlink" xlink:href="phytokeys-111-017-g003.jpg" position="float" orientation="portrait" xlink:type="simple" id="oo_240929.jpg"/></fig></tp:treatment-sec><tp:treatment-sec sec-type="Preliminary conservation status" id="SECID0EAEAE"><title>Preliminary conservation status.</title><p><bold>Endangered</bold>: <bold>EN B2ab(ii)</bold>: <italic><tp:taxon-name><tp:taxon-name-part taxon-name-part-type="genus" reg="Raphia">Raphia</tp:taxon-name-part><tp:taxon-name-part taxon-name-part-type="species" reg="gabonica">gabonica</tp:taxon-name-part></tp:taxon-name></italic> is a rare species collected from two close locations in central Gabon (Fig. <xref ref-type="fig" rid="F3">3</xref>). Its minimal area of occupancy (<abbrev xmlns:xlink="http://www.w3.org/1999/xlink" xlink:title="area of occupancy" id="ABBRID0EZEAE" xlink:type="simple">AOO</abbrev>) is estimated to be 8 km<sup>2</sup> (within the limits for Critically Endangered status under criterion B2). To date, two locations are known within the limits of the Endangered status. Both collections were made recently (2015) along important road axes (e.g. Nationale 1) and in unprotected areas (Fig. <xref ref-type="fig" rid="F3">3</xref>). For each location, several individuals were seen indicating no immediate threat. However, we project that the ongoing loss of its natural habitat linked to increased human activity will induce an important decline of its <abbrev xmlns:xlink="http://www.w3.org/1999/xlink" xlink:title="extent of occurrence" id="ABBRID0EDFAE" xlink:type="simple">EOO</abbrev> and <abbrev xmlns:xlink="http://www.w3.org/1999/xlink" xlink:title="area of occupancy" id="ABBRID0EHFAE" xlink:type="simple">AOO</abbrev>. <italic><tp:taxon-name><tp:taxon-name-part taxon-name-part-type="genus" reg="Raphia">Raphia</tp:taxon-name-part><tp:taxon-name-part taxon-name-part-type="species" reg="gabonica">gabonica</tp:taxon-name-part></tp:taxon-name></italic> is therefore assigned a preliminary status of EN B2ab(ii), joining the almost 5% of continental African palms under this category (<xref ref-type="bibr" rid="B4">Cosiaux et al. 2018</xref>)</p></tp:treatment-sec><tp:treatment-sec sec-type="Uses" id="SECID0E1FAE"><title>Uses.</title><p>No uses have been reported for this species.</p></tp:treatment-sec><tp:treatment-sec sec-type="notes" id="SECID0E6FAE"><title>Notes.</title><p><italic><tp:taxon-name><tp:taxon-name-part taxon-name-part-type="genus" reg="Raphia">Raphia</tp:taxon-name-part><tp:taxon-name-part taxon-name-part-type="species" reg="gabonica">gabonica</tp:taxon-name-part></tp:taxon-name></italic> appears to belong to the moniliform section of <xref ref-type="bibr" rid="B11">Otedoh (1982)</xref> linked to the shape of its partial inflorescences. However, the solitary trunk with curly fibres could also suggest a resemblance to species within the temulentae section (e.g. <italic><tp:taxon-name><tp:taxon-name-part taxon-name-part-type="genus" reg="Raphia">Raphia</tp:taxon-name-part><tp:taxon-name-part taxon-name-part-type="species" reg="hookeri">hookeri</tp:taxon-name-part></tp:taxon-name></italic> G.Mann &amp; H.Wendl. or <italic><tp:taxon-name><tp:taxon-name-part taxon-name-part-type="genus" reg="Raphia">R.</tp:taxon-name-part><tp:taxon-name-part taxon-name-part-type="species" reg="sese">sese</tp:taxon-name-part></tp:taxon-name></italic> De Wild.).</p><!--PageBreak--><!--PageBreak--><!--PageBreak--></tp:treatment-sec><tp:treatment-sec sec-type="Additional specimen examined" id="SECID0ENHAE"><title>Additional specimen examined.</title><p><bold>Gabon</bold>. Ngounié: Zamata village along national road N1, <named-content xmlns:xlink="http://www.w3.org/1999/xlink" content-type="dwc:verbatimCoordinates" xlink:type="simple"><named-content content-type="geo-json" specific-use="{&#34;type&#34;:&#34;Point&#34;,&#34;coordinates&#34;:[10.518810,-1.030440]}" id="NCID0EYHAE" xlink:type="simple">1.03044S, 10.51881E</named-content></named-content>, 76 m a.s.l., 19 Nov 2015, <italic>Mogue K.S. 23</italic> (LBV, WAG,).</p></tp:treatment-sec><ref-list><ref id="B16"><mixed-citation xmlns:xlink="http://www.w3.org/1999/xlink" xlink:type="simple"><person-group><name name-style="western"><surname>White</surname><given-names>F</given-names></name></person-group> (<year>1979</year>) The Guineo-Congolian Region and its relationship to other phytochoria. Bulletin du Jardin Botanique National de Belgique 49(1/2): 11–55. <ext-link xlink:type="simple" ext-link-type="doi" xlink:href="10.2307/3667815">https://doi.org/10.2307/3667815</ext-link></mixed-citation></ref><ref id="B4"><mixed-citation xmlns:xlink="http://www.w3.org/1999/xlink" xlink:type="simple"><person-group><name name-style="western"><surname>Cosiaux</surname><given-names>A</given-names></name><name name-style="western"><surname>Gardiner</surname><given-names>LM</given-names></name><name name-style="western"><surname>Stauffer</surname><given-names>FW</given-names></name><name name-style="western"><surname>Bachman</surname><given-names>SP</given-names></name><name name-style="western"><surname>Sonké</surname><given-names>B</given-names></name><name name-style="western"><surname>Baker</surname><given-names>WJ</given-names></name><name name-style="western"><surname>Couvreur</surname><given-names>TLP</given-names></name></person-group> (<year>2018</year>) <article-title>Low extinction risk for an important plant resource: Conservation assessments of continental African palms (<tp:taxon-name><tp:taxon-name-part taxon-name-part-type="family">Arecaceae</tp:taxon-name-part></tp:taxon-name>/<tp:taxon-name><tp:taxon-name-part taxon-name-part-type="family">Palmae</tp:taxon-name-part></tp:taxon-name>).</article-title><source>Biological Conservation</source><volume>221</volume>: <fpage>323</fpage>–<lpage>333</lpage>. <ext-link xlink:type="simple" ext-link-type="doi" xlink:href="10.1016/j.biocon.2018.02.025">https://doi.org/10.1016/j.biocon.2018.02.025</ext-link></mixed-citation></ref><ref id="B11"><mixed-citation xmlns:xlink="http://www.w3.org/1999/xlink" xlink:type="simple"><person-group><name name-style="western"><surname>Otedoh</surname><given-names>M</given-names></name></person-group> (<year>1982</year>) <article-title>A revision of the genus <italic><tp:taxon-name><tp:taxon-name-part taxon-name-part-type="genus">Raphia</tp:taxon-name-part></tp:taxon-name></italic> Beauv. (<tp:taxon-name><tp:taxon-name-part taxon-name-part-type="family">Palmae</tp:taxon-name-part></tp:taxon-name>).</article-title><source>Journal of the Nigerian Institute for Oil Palm Research</source><volume>6</volume>: <fpage>145</fpage>–<lpage>189</lpage>.</mixed-citation></ref></ref-list></tp:taxon-treatment>
